# Supplementary material for: Transcriptional Response of Human Neurospheres to Helper-Dependent CAV-2 Vectors Involves the Modulation of DNA Damage Response, Microtubule and Centromere Gene Groups
Source: PLoS One. 2015 Jul 24;10(7):e0133607. doi: 10.1371/journal.pone.0133607 (PMC4514711; doi:10.1371/journal.pone.0133607)
Supplement: S1 Table — The bioinformatic online software g:Profiler gGOSt set as significant only, hierarchical sorting, and no hierarchical filtering was used to classify the genes transcriptionally modulated upon transduction of human neurospheres at both 2h and 5 days time points. T indicates the number of genes associated in functional terms, Q is the number of genes in input list. (XLSX) [file pone.0133607.s001.xlsx]

## Sheet: original gprofiler not stri S3
-Log10 pvalue	p value	T	Q	Gene number (T&Q)	Q&T/Q	Q&T/T	ID	Term type	Group	Genes
26.7799	1.66e-27	1653	65	41	0.631	0.025	GO:0007049	BP	cell cycle	BIRC5,BRCA2,C11ORF82,CDC20,CDC25C,CDC6,CDCA5,CENPE,CENPH,CENPK,CENPM,CENPN,CENPW,CEP55,CHEK2,DTL,ECT2,FANCD2,FOXM1,GINS4,GTSE1,IQGAP3,JUN,JUNB,KIF15,KIF18A,KIF23,MAD2L1,MELK,MND1,OIP5,PBK,PLK4,RAD51,RFC3,SGOL1,SPAG5,SPC24,TRIP13,TTK,USP9X
23.5331	2.93e-24	910	65	32	0.492	0.035	GO:0000278	BP	mitotic cell cycle	BIRC5,BRCA2,CDC20,CDC25C,CDC6,CDCA5,CENPE,CENPH,CENPK,CENPM,CENPN,CENPW,CEP55,CHEK2,FOXM1,GINS4,GTSE1,IQGAP3,KIF15,KIF18A,KIF23,MAD2L1,MELK,OIP5,PBK,PLK4,RFC3,SGOL1,SPAG5,SPC24,TTK,USP9X
22.8729	1.34e-23	1272	65	35	0.538	0.028	GO:0022402	BP	cell cycle process	BIRC5,BRCA2,C11ORF82,CDC20,CDC25C,CDC6,CDCA5,CENPE,CENPN,CENPW,CEP55,CHEK2,DTL,ECT2,FANCD2,FOXM1,GTSE1,IQGAP3,KIF15,KIF18A,KIF23,MAD2L1,MELK,MND1,OIP5,PBK,PLK4,RAD51,RFC3,SGOL1,SPAG5,SPC24,TRIP13,TTK,USP9X
17.7055	1.97e-18	376	65	21	0.323	0.056	GO:0000280	BP	nuclear division	BIRC5,CDC20,CDC25C,CDC6,CDCA5,CENPE,CENPN,CENPW,CEP55,CHEK2,KIF15,KIF18A,KIF23,MAD2L1,OIP5,PBK,SGOL1,SPAG5,SPC24,TTK,USP9X
17.7055	1.97e-18	376	65	21	0.323	0.056	GO:0007067	BP	mitosis	BIRC5,CDC20,CDC25C,CDC6,CDCA5,CENPE,CENPN,CENPW,CEP55,CHEK2,KIF15,KIF18A,KIF23,MAD2L1,OIP5,PBK,SGOL1,SPAG5,SPC24,TTK,USP9X
17.0119	9.73e-18	406	65	21	0.323	0.052	GO:0048285	BP	organelle fission	BIRC5,CDC20,CDC25C,CDC6,CDCA5,CENPE,CENPN,CENPW,CEP55,CHEK2,KIF15,KIF18A,KIF23,MAD2L1,OIP5,PBK,SGOL1,SPAG5,SPC24,TTK,USP9X
11.8861	1.3e-12	541	65	19	0.292	0.035	GO:0051301	BP	cell division	BIRC5,BRCA2,CDC20,CDC25C,CDC6,CDCA5,CENPE,CENPH,CENPW,CEP55,CHEK2,ECT2,KIF23,MAD2L1,OIP5,SGOL1,SPAG5,SPC24,USP9X
11.2604	5.49e-12	173	65	13	0.2	0.075	GO:0007059	BP	chromosome segregation	BIRC5,CDC6,CDCA5,CENPE,CENPH,CENPN,CENPW,ECT2,KIF18A,MAD2L1,SGOL1,SPAG5,USP9X
9.92812	1.18e-10	1072	63	22	0.349	0.021	GO:0006259	BP	DNA metabolic process	BRCA2,CDC25C,CDC6,CDCA5,CENPH,CENPK,CENPN,CENPW,CHEK2,DTL,FANCD2,FOXM1,GEN1,GINS4,JUN,MND1,MORF4L2,OIP5,POLQ,RAD51,RFC3,TRIP13
9.4828	3.29e-10	2685	65	32	0.492	0.012	GO:0006996	BP	organelle organization	BIRC5,BRCA2,CDC20,CDC25C,CDC6,CDCA5,CENPE,CENPH,CENPK,CENPN,CENPW,CEP55,CHEK2,COBL,ECT2,FANCD2,JUN,KIF15,KIF18A,KIF23,MAD2L1,MORF4L2,OIP5,PBK,PLK4,RFC3,SGOL1,SPAG5,SPC24,TRIP13,TTK,USP9X
7.74232	1.81e-08	502	64	15	0.234	0.03	GO:0010564	BP	regulation of cell cycle process	BIRC5,BRCA2,CDC20,CDC25C,CDC6,CDCA5,CHEK2,DTL,ECT2,FOXM1,GTSE1,KIF23,MAD2L1,PLK4,TTK
7.7167	1.92e-08	823	64	18	0.281	0.022	GO:0051726	BP	regulation of cell cycle	BIRC5,BRCA2,C11ORF82,CDC20,CDC25C,CDC6,CDCA5,CHEK2,DTL,ECT2,FOXM1,GTSE1,JUN,JUNB,KIF23,MAD2L1,PLK4,TTK
6.4437	3.6e-07	517	64	14	0.219	0.027	GO:0007017	BP	microtubule-based process	BIRC5,BRCA2,CENPE,CHEK2,ECT2,GTSE1,KIF14,KIF15,KIF18A,KIF23,PLK4,SGOL1,SPAG5,TTK
6.37986	4.17e-07	4958	65	38	0.585	0.008	GO:0016043	BP	cellular component organization	ACSL6,BIRC5,BRCA2,CDC20,CDC25C,CDC6,CDCA5,CENPE,CENPH,CENPK,CENPN,CENPW,CEP55,CHEK2,COBL,ECT2,EGR2,FANCD2,FOXM1,IQGAP3,JUN,KIF15,KIF18A,KIF23,MAD2L1,MORF4L2,OIP5,PBK,PLK4,POC1A,RAD51,RFC3,SGOL1,SPAG5,SPC24,TRIP13,TTK,USP9X
6.23958	5.76e-07	536	64	14	0.219	0.026	GO:0044770	BP	cell cycle phase transition	BIRC5,CDC20,CDC25C,CDC6,CDCA5,CHEK2,DTL,FOXM1,GTSE1,IQGAP3,MAD2L1,MELK,PLK4,TTK
6.06198	8.67e-07	453	64	13	0.203	0.029	GO:0044772	BP	mitotic cell cycle phase transition	BIRC5,CDC20,CDC25C,CDC6,CDCA5,CHEK2,FOXM1,GTSE1,IQGAP3,MAD2L1,MELK,PLK4,TTK
6.03621	9.2e-07	5086	65	38	0.585	0.007	GO:0071840	BP	cellular component organization or biogenesis	ACSL6,BIRC5,BRCA2,CDC20,CDC25C,CDC6,CDCA5,CENPE,CENPH,CENPK,CENPN,CENPW,CEP55,CHEK2,COBL,ECT2,EGR2,FANCD2,FOXM1,IQGAP3,JUN,KIF15,KIF18A,KIF23,MAD2L1,MORF4L2,OIP5,PBK,PLK4,POC1A,RAD51,RFC3,SGOL1,SPAG5,SPC24,TRIP13,TTK,USP9X
5.92445	1.19e-06	49	46	6	0.13	0.122	GO:0034508	BP	centromere complex assembly	CENPE,CENPH,CENPK,CENPN,CENPW,OIP5
4.75449	1.76e-05	482	63	12	0.19	0.025	GO:0006281	BP	DNA repair	BRCA2,CDCA5,CHEK2,DTL,FANCD2,FOXM1,GEN1,MORF4L2,POLQ,RAD51,RFC3,TRIP13
4.67985	2.09e-05	11241	65	54	0.831	0.005	GO:0044763	BP	single-organism cellular process	ACSL6,BIRC5,BRCA2,C11ORF82,CDC20,CDC25C,CDC6,CDCA5,CENPE,CENPH,CENPK,CENPM,CENPN,CENPW,CEP55,CHEK2,COBL,DEPDC1,DTL,ECT2,EGR2,EGR3,FANCD2,FOXM1,GEN1,GINS4,GTSE1,IQGAP3,JUN,JUNB,KIF14,KIF15,KIF18A,KIF23,MAD2L1,MELK,MND1,MORF4L2,OIP5,PBK,PLK4,POC1A,POLQ,RAD51,RFC3,S1PR3,SGOL1,SHCBP1,SPAG5,SPC24,SYT6,TRIP13,TTK,USP9X
4.61798	2.41e-05	38	46	5	0.109	0.132	GO:0034724	BP	DNA replication-independent nucleosome organization	CENPH,CENPK,CENPN,CENPW,OIP5
4.61798	2.41e-05	38	46	5	0.109	0.132	GO:0006336	BP	DNA replication-independent nucleosome assembly	CENPH,CENPK,CENPN,CENPW,OIP5
4.61798	2.41e-05	38	46	5	0.109	0.132	GO:0034080	BP	CENP-A containing nucleosome assembly at centromere	CENPH,CENPK,CENPN,CENPW,OIP5
4.51856	3.03e-05	877	63	15	0.238	0.017	GO:0051276	BP	chromosome organization	BRCA2,CDCA5,CENPE,CENPH,CENPK,CENPN,CENPW,FANCD2,KIF18A,MAD2L1,MORF4L2,OIP5,RFC3,SPAG5,TRIP13
4.50031	3.16e-05	40	46	5	0.109	0.125	GO:0031055	BP	chromatin remodeling at centromere	CENPH,CENPK,CENPN,CENPW,OIP5
4.35952	4.37e-05	766	63	14	0.222	0.018	GO:0006974	BP	response to DNA damage stimulus	BRCA2,C11ORF82,CDCA5,CHEK2,DTL,FANCD2,FOXM1,GEN1,GTSE1,MORF4L2,POLQ,RAD51,RFC3,TRIP13
4.28567	5.18e-05	44	46	5	0.109	0.114	GO:0043486	BP	histone exchange	CENPH,CENPK,CENPN,CENPW,OIP5
4.14997	7.08e-05	300	54	9	0.167	0.03	GO:0006260	BP	DNA replication	BRCA2,CDC25C,CDC6,DTL,GINS4,JUN,POLQ,RAD51,RFC3
3.9914	0.000102	346	64	10	0.156	0.029	GO:0000226	BP	microtubule cytoskeleton organization	BIRC5,BRCA2,CHEK2,ECT2,KIF18A,KIF23,PLK4,SGOL1,SPAG5,TTK
3.98716	0.000103	22	38	4	0.105	0.182	GO:0051303	BP	establishment of chromosome localization	BIRC5,CDCA5,CENPE,KIF18A
3.95468	0.000111	51	46	5	0.109	0.098	GO:0043044	BP	ATP-dependent chromatin remodeling	CENPH,CENPK,CENPN,CENPW,OIP5
3.90309	0.000125	23	38	4	0.105	0.174	GO:0050000	BP	chromosome localization	BIRC5,CDCA5,CENPE,KIF18A
3.88273	0.000131	13	16	3	0.188	0.231	GO:0051383	BP	kinetochore organization	CENPE,CENPH,CENPW
3.69037	0.000204	130	39	6	0.154	0.046	GO:0000910	BP	cytokinesis	BIRC5,BRCA2,CDC6,CEP55,ECT2,KIF23
3.42481	0.000376	45	26	4	0.154	0.089	GO:0010332	BP	response to gamma radiation	BRCA2,C11ORF82,CHEK2,FANCD2
3.37469	0.000422	119	26	5	0.192	0.042	GO:0010212	BP	response to ionizing radiation	BRCA2,C11ORF82,CHEK2,ECT2,FANCD2
3.35556	0.000441	433	34	8	0.235	0.018	GO:0009314	BP	response to radiation	BRCA2,C11ORF82,CHEK2,DTL,ECT2,FANCD2,JUN,JUNB
3.2644	0.000544	211	48	7	0.146	0.033	GO:0090068	BP	positive regulation of cell cycle process	BIRC5,CDC6,ECT2,GTSE1,KIF23,MAD2L1,PLK4
3.12321	0.000753	202	52	7	0.135	0.035	GO:0065004	BP	protein-DNA complex assembly	CENPE,CENPH,CENPK,CENPN,CENPW,OIP5,RAD51
3.1107	0.000775	58	58	5	0.086	0.086	GO:0000070	BP	mitotic sister chromatid segregation	CDCA5,CENPE,KIF18A,MAD2L1,SPAG5
3.08884	0.000815	35	39	4	0.103	0.114	GO:0032465	BP	regulation of cytokinesis	BRCA2,CDC6,ECT2,KIF23
3	0.001	61	58	5	0.086	0.082	GO:0000819	BP	sister chromatid segregation	CDCA5,CENPE,KIF18A,MAD2L1,SPAG5
2.82102	0.00151	28	58	4	0.069	0.143	GO:0051983	BP	regulation of chromosome segregation	CDC6,CDCA5,ECT2,SPAG5
2.80688	0.00156	225	52	7	0.135	0.031	GO:0071824	BP	protein-DNA complex subunit organization	CENPE,CENPH,CENPK,CENPN,CENPW,OIP5,RAD51
2.77469	0.00168	155	48	6	0.125	0.039	GO:0000086	BP	G2/M transition of mitotic cell cycle	BIRC5,CDC25C,CHEK2,FOXM1,MELK,PLK4
2.76447	0.00172	113	64	6	0.094	0.053	GO:0051783	BP	regulation of nuclear division	BIRC5,CDC20,CDC25C,CDC6,MAD2L1,TTK
2.76447	0.00172	113	64	6	0.094	0.053	GO:0007088	BP	regulation of mitosis	BIRC5,CDC20,CDC25C,CDC6,MAD2L1,TTK
2.75203	0.00177	265	64	8	0.125	0.03	GO:0000075	BP	cell cycle checkpoint	BIRC5,CDC20,CDC6,CHEK2,DTL,GTSE1,MAD2L1,TTK
2.66154	0.00218	12461	65	54	0.831	0.004	GO:0044699	BP	single-organism process	ACSL6,BIRC5,BRCA2,C11ORF82,CDC20,CDC25C,CDC6,CDCA5,CENPE,CENPH,CENPK,CENPM,CENPN,CENPW,CEP55,CHEK2,COBL,DEPDC1,DTL,ECT2,EGR2,EGR3,FANCD2,FOXM1,GEN1,GINS4,GTSE1,IQGAP3,JUN,JUNB,KIF14,KIF15,KIF18A,KIF23,MAD2L1,MELK,MND1,MORF4L2,OIP5,PBK,PLK4,POC1A,POLQ,RAD51,RFC3,S1PR3,SGOL1,SHCBP1,SPAG5,SPC24,SYT6,TRIP13,TTK,USP9X
2.56864	0.0027	197	63	7	0.111	0.036	GO:0007126	BP	meiosis	BRCA2,CDC20,FANCD2,MND1,RAD51,SGOL1,TRIP13
2.5157	0.00305	285	64	8	0.125	0.028	GO:1901988	BP	negative regulation of cell cycle phase transition	BIRC5,CDC20,CDC6,CHEK2,DTL,GTSE1,MAD2L1,TTK
2.49621	0.00319	202	63	7	0.111	0.035	GO:0051321	BP	meiotic cell cycle	BRCA2,CDC20,FANCD2,MND1,RAD51,SGOL1,TRIP13
2.48945	0.00324	14	38	3	0.079	0.214	GO:0007080	BP	mitotic metaphase plate congression	CDCA5,CENPE,KIF18A
2.44733	0.00357	1447	63	16	0.254	0.011	GO:0033554	BP	cellular response to stress	BRCA2,C11ORF82,CDCA5,CHEK2,DTL,ECT2,FANCD2,FOXM1,GEN1,GTSE1,JUN,MORF4L2,POLQ,RAD51,RFC3,TRIP13
2.37572	0.00421	134	63	6	0.095	0.045	GO:0006302	BP	double-strand break repair	BRCA2,CDCA5,CHEK2,FOXM1,RAD51,TRIP13
2.34582	0.00451	264	52	7	0.135	0.027	GO:0071103	BP	DNA conformation change	CDCA5,CENPH,CENPK,CENPN,CENPW,OIP5,RAD51
2.18243	0.00657	17	39	3	0.077	0.176	GO:0032467	BP	positive regulation of cytokinesis	CDC6,ECT2,KIF23
2.14026	0.00724	18	38	3	0.079	0.167	GO:0051310	BP	metaphase plate congression	CDCA5,CENPE,KIF18A
2.13253	0.00737	321	64	8	0.125	0.025	GO:0010948	BP	negative regulation of cell cycle process	BIRC5,CDC20,CDC6,CHEK2,DTL,GTSE1,MAD2L1,TTK
2.07366	0.00844	327	64	8	0.125	0.024	GO:1901987	BP	regulation of cell cycle phase transition	BIRC5,CDC20,CDC6,CHEK2,DTL,GTSE1,MAD2L1,TTK
2.07366	0.00844	121	46	5	0.109	0.041	GO:0006338	BP	chromatin remodeling	CENPH,CENPK,CENPN,CENPW,OIP5
1.93554	0.0116	227	46	6	0.13	0.026	GO:0006323	BP	DNA packaging	CDCA5,CENPH,CENPK,CENPN,CENPW,OIP5
1.88941	0.0129	32	3	2	0.667	0.062	GO:0045931	BP	positive regulation of mitotic cell cycle	BIRC5,BRCA2
1.82102	0.0151	931	34	9	0.265	0.01	GO:0009628	BP	response to abiotic stimulus	ACSL6,BRCA2,C11ORF82,CHEK2,DTL,ECT2,FANCD2,JUN,JUNB
1.82102	0.0151	354	64	8	0.125	0.023	GO:0007346	BP	regulation of mitotic cell cycle	BIRC5,BRCA2,CDC20,CDC25C,CDC6,GTSE1,MAD2L1,TTK
1.74958	0.0178	46	64	4	0.062	0.087	GO:1902099	BP	regulation of metaphase/anaphase transition of cell cycle	CDC20,CDC6,MAD2L1,TTK
1.74958	0.0178	46	64	4	0.062	0.087	GO:0030071	BP	regulation of mitotic metaphase/anaphase transition	CDC20,CDC6,MAD2L1,TTK
1.7122	0.0194	47	64	4	0.062	0.085	GO:0044784	BP	metaphase/anaphase transition of cell cycle	CDC20,CDC6,MAD2L1,TTK
1.7122	0.0194	47	64	4	0.062	0.085	GO:0031577	BP	spindle checkpoint	BIRC5,CDC20,MAD2L1,TTK
1.7122	0.0194	47	64	4	0.062	0.085	GO:0007091	BP	metaphase/anaphase transition of mitotic cell cycle	CDC20,CDC6,MAD2L1,TTK
1.6517	0.0223	503	63	9	0.143	0.018	GO:0048610	BP	cellular process involved in reproduction	BRCA2,C11ORF82,CDC20,FANCD2,MND1,RAD51,SGOL1,SYT6,TRIP13
1.56225	0.0274	31	34	3	0.088	0.097	GO:0071277	BP	cellular response to calcium ion	ECT2,JUN,JUNB
1.5544	0.0279	644	64	10	0.156	0.016	GO:0033043	BP	regulation of organelle organization	BIRC5,CDC20,CDC25C,CDC6,CDCA5,ECT2,MAD2L1,PLK4,SPAG5,TTK
1.53018	0.0295	19	58	3	0.052	0.158	GO:0008608	BP	attachment of spindle microtubules to kinetochore	ECT2,SGOL1,SPAG5
1.52724	0.0297	3710	64	25	0.391	0.007	GO:0048522	BP	positive regulation of cellular process	ACSL6,BIRC5,BRCA2,CDC20,CDC6,CENPE,CENPK,CHEK2,COBL,ECT2,EGR2,EGR3,FOXM1,GTSE1,IQGAP3,JUN,JUNB,KIF23,MAD2L1,MELK,MORF4L2,PLK4,RAD51,S1PR3,TTK
1.51286	0.0307	180	39	5	0.128	0.028	GO:0007018	BP	microtubule-based movement	CENPE,KIF14,KIF15,KIF18A,KIF23
1.44977	0.0355	10	16	2	0.125	0.2	GO:0051382	BP	kinetochore assembly	CENPE,CENPW
1.31966	0.0479	173	46	5	0.109	0.029	GO:0006334	BP	nucleosome assembly	CENPH,CENPK,CENPN,CENPW,OIP5
12.3089	4.91e-13	161	59	13	0.22	0.081	GO:0000775	CC	chromosome, centromeric region	BIRC5,CDCA5,CENPE,CENPH,CENPK,CENPM,CENPN,CENPW,MAD2L1,OIP5,SGOL1,SPAG5,SPC24
12.1884	6.48e-13	86	59	11	0.186	0.128	GO:0000777	CC	condensed chromosome kinetochore	BIRC5,CENPE,CENPH,CENPK,CENPM,CENPN,CENPW,MAD2L1,SGOL1,SPAG5,SPC24
11.9626	1.09e-12	90	59	11	0.186	0.122	GO:0000779	CC	condensed chromosome, centromeric region	BIRC5,CENPE,CENPH,CENPK,CENPM,CENPN,CENPW,MAD2L1,SGOL1,SPAG5,SPC24
11.3635	4.33e-12	190	59	13	0.22	0.068	GO:0000793	CC	condensed chromosome	BIRC5,CENPE,CENPH,CENPK,CENPM,CENPN,CENPW,FANCD2,MAD2L1,RAD51,SGOL1,SPAG5,SPC24
11.15	7.08e-12	106	59	11	0.186	0.104	GO:0000776	CC	kinetochore	BIRC5,CENPE,CENPH,CENPK,CENPM,CENPN,CENPW,MAD2L1,SGOL1,SPAG5,SPC24
9.11691	7.64e-10	258	64	13	0.203	0.05	GO:0005819	CC	spindle	BIRC5,CDC20,CDC6,CENPE,ECT2,KIF14,KIF15,KIF18A,KIF23,MAD2L1,SGOL1,SPAG5,TTK
8.94692	1.13e-09	655	59	17	0.288	0.026	GO:0044427	CC	chromosomal part	BIRC5,CDCA5,CENPE,CENPH,CENPK,CENPM,CENPN,CENPW,JUN,JUNB,MAD2L1,OIP5,RAD51,RFC3,SGOL1,SPAG5,SPC24
8.92082	1.2e-09	771	59	18	0.305	0.023	GO:0005694	CC	chromosome	BIRC5,CDCA5,CENPE,CENPH,CENPK,CENPM,CENPN,CENPW,FANCD2,JUN,JUNB,MAD2L1,OIP5,RAD51,RFC3,SGOL1,SPAG5,SPC24
7.64782	2.25e-08	3645	64	34	0.531	0.009	GO:0043228	CC	non-membrane-bounded organelle	BIRC5,BRCA2,CDC20,CDC6,CDCA5,CENPE,CENPH,CENPK,CENPM,CENPN,CENPW,CEP55,COBL,DTL,ECT2,FANCD2,GTSE1,JUN,JUNB,KIF14,KIF15,KIF18A,KIF23,MAD2L1,MORF4L2,OIP5,PLK4,POC1A,RAD51,RFC3,SGOL1,SPAG5,SPC24,TTK
7.64782	2.25e-08	3645	64	34	0.531	0.009	GO:0043232	CC	intracellular non-membrane-bounded organelle	BIRC5,BRCA2,CDC20,CDC6,CDCA5,CENPE,CENPH,CENPK,CENPM,CENPN,CENPW,CEP55,COBL,DTL,ECT2,FANCD2,GTSE1,JUN,JUNB,KIF14,KIF15,KIF18A,KIF23,MAD2L1,MORF4L2,OIP5,PLK4,POC1A,RAD51,RFC3,SGOL1,SPAG5,SPC24,TTK
7.43652	3.66e-08	981	64	19	0.297	0.019	GO:0015630	CC	microtubule cytoskeleton	BIRC5,BRCA2,CDC20,CDC6,CENPE,CEP55,DTL,ECT2,GTSE1,KIF14,KIF15,KIF18A,KIF23,MAD2L1,PLK4,POC1A,SGOL1,SPAG5,TTK
7.40121	3.97e-08	2476	56	26	0.464	0.011	GO:0031981	CC	nuclear lumen	BIRC5,BRCA2,CDC20,CDC25C,CDC6,CDCA5,CENPE,CENPH,CENPK,CENPN,CENPW,CHEK2,DEPDC1,FANCD2,FOXM1,GINS4,JUN,JUNB,KIF23,MORF4L2,OIP5,PLK4,POLQ,RAD51,RFC3,SGOL1
6.72816	1.87e-07	2884	56	27	0.482	0.009	GO:0044428	CC	nuclear part	BIRC5,BRCA2,CDC20,CDC25C,CDC6,CDCA5,CENPE,CENPH,CENPK,CENPN,CENPW,CHEK2,DEPDC1,DTL,FANCD2,FOXM1,GINS4,JUN,JUNB,KIF23,MORF4L2,OIP5,PLK4,POLQ,RAD51,RFC3,SGOL1
5.62525	2.37e-06	1748	54	20	0.37	0.011	GO:0005654	CC	nucleoplasm	BRCA2,CDC20,CDC25C,CDC6,CDCA5,CENPH,CENPK,CENPN,CHEK2,DEPDC1,FANCD2,FOXM1,GINS4,JUN,JUNB,KIF23,OIP5,POLQ,RAD51,RFC3
5.37675	4.2e-06	1457	64	20	0.312	0.014	GO:0044430	CC	cytoskeletal part	BIRC5,BRCA2,CDC20,CDC6,CENPE,CEP55,COBL,DTL,ECT2,GTSE1,KIF14,KIF15,KIF18A,KIF23,MAD2L1,PLK4,POC1A,SGOL1,SPAG5,TTK
5.09691	8e-06	3143	56	26	0.464	0.008	GO:0070013	CC	intracellular organelle lumen	BIRC5,BRCA2,CDC20,CDC25C,CDC6,CDCA5,CENPE,CENPH,CENPK,CENPN,CENPW,CHEK2,DEPDC1,FANCD2,FOXM1,GINS4,JUN,JUNB,KIF23,MORF4L2,OIP5,PLK4,POLQ,RAD51,RFC3,SGOL1
5.07109	8.49e-06	6792	66	43	0.652	0.006	GO:0005634	CC	nucleus	ACSL6,BIRC5,BRCA2,C11ORF82,CDC20,CDC25C,CDC6,CDCA5,CENPE,CENPH,CENPK,CENPM,CENPN,CENPW,CHEK2,DEPDC1,DTL,ECT2,EGR2,EGR3,FANCD2,FOXM1,GEN1,GINS4,JUN,JUNB,KIF14,KIF18A,KIF23,MAD2L1,MND1,MORF4L2,OIP5,PLK4,POLQ,RAD51,RBM47,RFC3,SGOL1,SPAG5,SPC24,TRIP13,ZNF492
4.91364	1.22e-05	3205	56	26	0.464	0.008	GO:0043233	CC	organelle lumen	BIRC5,BRCA2,CDC20,CDC25C,CDC6,CDCA5,CENPE,CENPH,CENPK,CENPN,CENPW,CHEK2,DEPDC1,FANCD2,FOXM1,GINS4,JUN,JUNB,KIF23,MORF4L2,OIP5,PLK4,POLQ,RAD51,RFC3,SGOL1
4.73993	1.82e-05	3265	56	26	0.464	0.008	GO:0031974	CC	membrane-enclosed lumen	BIRC5,BRCA2,CDC20,CDC25C,CDC6,CDCA5,CENPE,CENPH,CENPK,CENPN,CENPW,CHEK2,DEPDC1,FANCD2,FOXM1,GINS4,JUN,JUNB,KIF23,MORF4L2,OIP5,PLK4,POLQ,RAD51,RFC3,SGOL1
4.03339	9.26e-05	56	39	5	0.128	0.089	GO:0005871	CC	kinesin complex	CENPE,KIF14,KIF15,KIF18A,KIF23
3.88606	0.00013	7381	64	42	0.656	0.006	GO:0044446	CC	intracellular organelle part	ACSL6,BIRC5,BRCA2,CDC20,CDC25C,CDC6,CDCA5,CENPE,CENPH,CENPK,CENPM,CENPN,CENPW,CEP55,CHEK2,COBL,DEPDC1,DTL,ECT2,FANCD2,FOXM1,GINS4,GTSE1,JUN,JUNB,KIF14,KIF15,KIF18A,KIF23,MAD2L1,MORF4L2,OIP5,PLK4,POC1A,POLQ,RAD51,RFC3,SGOL1,SPAG5,SPC24,SYT6,TTK
3.82391	0.00015	420	56	10	0.179	0.024	GO:0005813	CC	centrosome	BIRC5,BRCA2,CDC20,CEP55,DTL,KIF15,KIF23,PLK4,POC1A,SGOL1
3.77469	0.000168	546	56	11	0.196	0.02	GO:0005815	CC	microtubule organizing center	BIRC5,BRCA2,CDC20,CEP55,DTL,KIF15,KIF18A,KIF23,PLK4,POC1A,SGOL1
3.66756	0.000215	7497	64	42	0.656	0.006	GO:0044422	CC	organelle part	ACSL6,BIRC5,BRCA2,CDC20,CDC25C,CDC6,CDCA5,CENPE,CENPH,CENPK,CENPM,CENPN,CENPW,CEP55,CHEK2,COBL,DEPDC1,DTL,ECT2,FANCD2,FOXM1,GINS4,GTSE1,JUN,JUNB,KIF14,KIF15,KIF18A,KIF23,MAD2L1,MORF4L2,OIP5,PLK4,POC1A,POLQ,RAD51,RFC3,SGOL1,SPAG5,SPC24,SYT6,TTK
3.40894	0.00039	145	39	6	0.154	0.041	GO:0005875	CC	microtubule associated complex	BIRC5,CENPE,KIF14,KIF15,KIF18A,KIF23
3.17914	0.000662	23	58	4	0.069	0.174	GO:0072686	CC	mitotic spindle	ECT2,KIF23,MAD2L1,SPAG5
3.02687	0.00094	2015	64	20	0.312	0.01	GO:0005856	CC	cytoskeleton	BIRC5,BRCA2,CDC20,CDC6,CENPE,CEP55,COBL,DTL,ECT2,GTSE1,KIF14,KIF15,KIF18A,KIF23,MAD2L1,PLK4,POC1A,SGOL1,SPAG5,TTK
2.15243	0.00704	3925	64	27	0.422	0.007	GO:0043234	CC	protein complex	BIRC5,BRCA2,CDC20,CDC6,CENPE,CENPH,CENPK,CENPM,CENPN,CENPW,COBL,DEPDC1,DTL,ECT2,FOXM1,GTSE1,JUN,KIF14,KIF15,KIF18A,KIF23,MAD2L1,RFC3,SGOL1,SPAG5,SPC24,TTK
1.92082	0.012	383	58	8	0.138	0.021	GO:0005874	CC	microtubule	BIRC5,CENPE,GTSE1,KIF14,KIF15,KIF18A,KIF23,SPAG5
1.84771	0.0142	104	58	5	0.086	0.048	GO:0000922	CC	spindle pole	CDC20,CDC6,MAD2L1,SGOL1,SPAG5
1.75945	0.0174	3	39	2	0.051	0.667	GO:0097149	CC	centralspindlin complex	ECT2,KIF23
1.42481	0.0376	74	49	4	0.082	0.054	GO:0005814	CC	centriole	BIRC5,CEP55,PLK4,POC1A
1.32057	0.0478	96	39	4	0.103	0.042	GO:0030496	CC	midbody	BIRC5,CEP55,ECT2,KIF23
3.60555	0.000248	226	39	7	0.179	0.031	GO:0015631	MF	tubulin binding	BIRC5,BRCA2,CENPE,KIF14,KIF15,KIF18A,KIF23
3.09313	0.000807	164	39	6	0.154	0.037	GO:0008017	MF	microtubule binding	BIRC5,CENPE,KIF14,KIF15,KIF18A,KIF23
3.09044	0.000812	86	39	5	0.128	0.058	GO:0003777	MF	microtubule motor activity	CENPE,KIF14,KIF15,KIF18A,KIF23
2.81248	0.00154	1268	32	11	0.344	0.009	GO:0019899	MF	enzyme binding	ACSL6,BIRC5,BRCA2,CDC20,CDC25C,CDC6,CHEK2,ECT2,EGR2,FOXM1,IQGAP3
2.62893	0.00235	4	12	2	0.167	0.5	GO:0043515	MF	kinetochore binding	CENPE,CENPH
2.19791	0.00634	8502	65	43	0.662	0.005	GO:0005515	MF	protein binding	ACSL6,BIRC5,BRCA2,CDC20,CDC25C,CDC6,CDCA5,CENPE,CENPH,CENPW,CEP55,CHEK2,COBL,DEPDC1,DTL,ECT2,EGR2,FANCD2,FOXM1,IQGAP3,JUN,JUNB,KIAA1524,KIF14,KIF15,KIF18A,KIF23,MAD2L1,MELK,MORF4L2,OIP5,PBK,PLK4,RAD51,RFC3,SGOL1,SHCBP1,SPAG5,SPC24,SYT6,TRIP13,TTK,USP9X
1.98297	0.0104	144	39	5	0.128	0.035	GO:0003774	MF	motor activity	CENPE,KIF14,KIF15,KIF18A,KIF23
