# Supplementary material for: Transcriptional Response of Human Neurospheres to Helper-Dependent CAV-2 Vectors Involves the Modulation of DNA Damage Response, Microtubule and Centromere Gene Groups
Source: PLoS One. 2015 Jul 24;10(7):e0133607. doi: 10.1371/journal.pone.0133607 (PMC4514711; doi:10.1371/journal.pone.0133607)
Supplement: S2 Table — g:Profiler gGOSt was used to classify the probes uniquely modulated in 3D culture conditions by HD-CAV-2. T indicates the number of genes associated to functional term, Q is the number of genes in input list. (XLSX) [file pone.0133607.s002.xlsx]

## Sheet: Foglio1
-Log10 pvalue	p-value	T	Q	Gene number (Q&T)	Q&T/Q	Q&T/T	ID	Term type	Group	Genes
5.31515	4.84e-06	1653	25	14	0.56	0.008	GO:0007049	BP	cell cycle	USP9X,JUN,CDC20,GINS4,CEP55,DTL,KIF23,JUNB,CENPK,MELK,CDC6,TTK,CENPE,C11ORF82
3.4389	0.000364	967	25	10	0.4	0.01	GO:0000278	BP	mitotic cell cycle	USP9X,CDC20,GINS4,CEP55,KIF23,CENPK,MELK,CDC6,TTK,CENPE
2.85078	0.00141	54	25	4	0.16	0.074	GO:0030071	BP	regulation of mitotic metaphase/anaphase transition	CDC20,CDC6,TTK,CENPE
2.81816	0.00152	55	25	4	0.16	0.073	GO:1902099	BP	regulation of metaphase/anaphase transition of cell cycle	CDC20,CDC6,TTK,CENPE
2.78516	0.00164	56	25	4	0.16	0.071	GO:0007091	BP	metaphase/anaphase transition of mitotic cell cycle	CDC20,CDC6,TTK,CENPE
2.75449	0.00176	57	25	4	0.16	0.07	GO:0010965	BP	regulation of mitotic sister chromatid separation	CDC20,CDC6,TTK,CENPE
2.75449	0.00176	57	25	4	0.16	0.07	GO:0044784	BP	metaphase/anaphase transition of cell cycle	CDC20,CDC6,TTK,CENPE
2.72354	0.00189	58	25	4	0.16	0.069	GO:0033045	BP	regulation of sister chromatid segregation	CDC20,CDC6,TTK,CENPE
2.72354	0.00189	58	25	4	0.16	0.069	GO:0033047	BP	regulation of mitotic sister chromatid segregation	CDC20,CDC6,TTK,CENPE
2.72354	0.00189	58	25	4	0.16	0.069	GO:0051306	BP	mitotic sister chromatid separation	CDC20,CDC6,TTK,CENPE
2.6517	0.00223	893	25	9	0.36	0.01	GO:0051726	BP	regulation of cell cycle	JUN,CDC20,DTL,KIF23,JUNB,CDC6,TTK,CENPE,C11ORF82
2.45346	0.00352	1237	25	10	0.4	0.008	GO:0022402	BP	cell cycle process	USP9X,CDC20,CEP55,DTL,KIF23,MELK,CDC6,TTK,CENPE,C11ORF82
2.32057	0.00478	73	25	4	0.16	0.055	GO:0051304	BP	chromosome separation	CDC20,CDC6,TTK,CENPE
2.18243	0.00657	79	25	4	0.16	0.051	GO:0051983	BP	regulation of chromosome segregation	CDC20,CDC6,TTK,CENPE
1.91721	0.0121	92	25	4	0.16	0.043	GO:0051591	BP	response to cAMP	JUN,JUNB,EGR3,EGR2
1.82391	0.015	835	25	8	0.32	0.01	GO:1903047	BP	mitotic cell cycle process	USP9X,CDC20,CEP55,KIF23,MELK,CDC6,TTK,CENPE
1.81531	0.0153	214	25	5	0.2	0.023	GO:0061136	BP	regulation of proteasomal protein catabolic process	USP9X,CDC20,CDC6,TTK,CENPE
1.67366	0.0212	400	25	6	0.24	0.015	GO:0007067	BP	mitotic nuclear division	USP9X,CDC20,KIF23,CDC6,TTK,CENPE
1.67366	0.0212	479	25	6	0.24	0.013	REAC:69278	re	Cell Cycle, Mitotic	CDC20,GINS4,KIF23,CENPK,CDC6,CENPE
1.5986	0.0252	633	25	7	0.28	0.011	GO:0051301	BP	cell division	USP9X,CDC20,CEP55,KIF23,CDC6,TTK,CENPE
1.51856	0.0303	116	25	4	0.16	0.034	GO:0000070	BP	mitotic sister chromatid segregation	CDC20,CDC6,TTK,CENPE
1.48945	0.0324	118	25	4	0.16	0.034	GO:0031145	BP	anaphase-promoting complex-dependent proteasomal ubiquitin-dependent protein catabolic process	CDC20,CDC6,TTK,CENPE
1.44612	0.0358	255	25	5	0.2	0.02	GO:0007059	BP	chromosome segregation	USP9X,CDC20,CDC6,TTK,CENPE
1.4023	0.0396	111	25	3	0.12	0.027	KEGG:04668	ke	TNF signaling pathway	JUN,JUNB,ATF6B
1.39041	0.0407	125	25	4	0.16	0.032	GO:0000819	BP	sister chromatid segregation	CDC20,CDC6,TTK,CENPE
1.37675	0.042	126	25	4	0.16	0.032	GO:0046683	BP	response to organophosphorus	JUN,JUNB,EGR3,EGR2
1.32606	0.0472	270	25	5	0.2	0.019	GO:0051302	BP	regulation of cell division	CDC20,KIF23,CDC6,TTK,CENPE
