# Supplementary material for: Transcriptional Response of Human Neurospheres to Helper-Dependent CAV-2 Vectors Involves the Modulation of DNA Damage Response, Microtubule and Centromere Gene Groups
Source: PLoS One. 2015 Jul 24;10(7):e0133607. doi: 10.1371/journal.pone.0133607 (PMC4514711; doi:10.1371/journal.pone.0133607)
Supplement: S3 Table — In silico comparison of transcriptome data obtained from 2D hmNPCs transduced at an MOI of 1000 with HD-CAV-2 with data obtained from HD-CAV-2 neurospheres. (XLSX) [file pone.0133607.s003.xlsx]

## Sheet: Foglio1
2D HD-CAV-2 only
Probe Set	Gene Symbol
209994_s_at	ABCB1 /// ABCB4
206068_s_at	ACADL
206069_s_at	ACADL
200974_at	ACTA2
208636_at	ACTN1
208637_x_at	ACTN1
236817_at	ADAT2
235441_at	ADCY3
228771_at	ADRBK2
222126_at	AGFG2
1555736_a_at	AGTRAP
204151_x_at	AKR1C1
212607_at	AKT3
212609_s_at	AKT3
209646_x_at	ALDH1B1
203545_at	ALG8
219082_at	AMDHD2
223092_at	ANKH
226663_at	ANKRD10
218093_s_at	ANKRD10
216563_at	ANKRD12
201302_at	ANXA4
201301_s_at	ANXA4
206632_s_at	APOBEC3B
204492_at	ARHGAP11A
227911_at	ARHGAP28
230047_at	ARHGAP42
240008_at	ARID1B
238043_at	ARID1B
231269_at	ASCC3
212815_at	ASCC3
202024_at	ASNA1
220223_at	ATAD5
239825_at	ATF6
213106_at	ATP8A1
235240_at	ATXN3
212599_at	AUTS2
243302_at	BCKDHB
222895_s_at	BCL11B
219528_s_at	BCL11B
233110_s_at	BCL2L12
223915_at	BCOR
206956_at	BGLAP
243509_at	BTG1
226892_at	C10orf12
241198_s_at	C11orf70
204521_at	C12orf24
227152_at	C12orf35
219099_at	C12orf5
235026_at	C12orf66
225105_at	C12orf75
214264_s_at	C14orf143
1557755_at	C14orf145
232635_at	C14orf145
1557756_a_at	C14orf145
244033_at	C14orf145
227699_at	C14orf149
232094_at	C15orf29
1553440_at	C18orf16
229442_at	C18orf54
244324_at	C18orf54
228989_at	C18orf56
214816_x_at	C19orf40
224468_s_at	C19orf48
220840_s_at	C1orf112
223459_s_at	C1orf56
215555_at	C1orf63
1558693_s_at	C1orf85
225401_at	C1orf85
225890_at	C20orf72
228597_at	C21orf45
219004_s_at	C21orf45
224523_s_at	C3orf26
1554176_a_at	C3orf33
227599_at	C3orf59
221935_s_at	C3orf64
228859_at	C4orf21
230424_at	C5orf13
204238_s_at	C6orf108
204215_at	C7orf23
225915_at	CAB39L
219928_s_at	CABYR
34726_at	CACNB3
204392_at	CAMK1
212710_at	CAMSAP1
1552703_s_at	CARD16 /// CASP1
226085_at	CBX5
235644_at	CCDC138
220466_at	CCDC15
241360_at	CCDC15
226287_at	CCDC34
213644_at	CCDC46
234995_at	CCDC52
1559222_at	CCDC99
221685_s_at	CCDC99
213523_at	CCNE1
209835_x_at	CD44
204490_s_at	CD44
212014_x_at	CD44
204489_s_at	CD44
208783_s_at	CD46
243931_at	CD58
211744_s_at	CD58
216942_s_at	CD58
204695_at	CDC25A
201853_s_at	CDC25B
203252_at	CDK2AP2
202284_s_at	CDKN1A
213348_at	CDKN1C
209832_s_at	CDT1
205165_at	CELSR3
40020_at	CELSR3
207828_s_at	CENPF
214804_at	CENPI
232065_x_at	CENPL
1554271_a_at	CENPL
226118_at	CENPO
242207_at	CENPP /// LOC100128361
219294_at	CENPQ
206003_at	CEP135
219531_at	CEP72
218421_at	CERK
238299_at	CERS5
1555564_a_at	CFI
203854_at	CFI
214426_x_at	CHAF1A
203976_s_at	CHAF1A
224932_at	CHCHD10
205394_at	CHEK1
205393_s_at	CHEK1
32094_at	CHST3
209834_at	CHST3
226569_s_at	CHTF18
201897_s_at	CKS1B
204170_s_at	CKS2
1558924_s_at	CLIP1
241403_at	CLK4
227522_at	CMBL
1552977_a_at	CNPY3
230045_at	CNTN2
223796_at	CNTNAP3
244065_at	CNTNAP3B
221730_at	COL5A2
221729_at	COL5A2
213379_at	COQ2
214277_at	COX11
238733_at	CPM
204920_at	CPS1
208146_s_at	CPVL
201380_at	CRTAP
1554464_a_at	CRTAP
209283_at	CRYAB
201161_s_at	CSDA
201160_s_at	CSDA
220462_at	CSRNP3
235017_s_at	CSRNP3
225647_s_at	CTSC
210074_at	CTSL2
823_at	CX3CL1
244803_at	DAP3
218365_s_at	DARS2
206588_at	DAZL
205818_at	DBC1
238508_at	DBF4B
218774_at	DCPS
217973_at	DCXR
230180_at	DDX17
226980_at	DEPDC1B
1561114_a_at	DEPDC4
218756_s_at	DHRS11
213229_at	DICER1
210802_s_at	DIMT1L
242283_at	DNAH14
209839_at	DNM3
55583_at	DOCK6
218627_at	DRAM1
219000_s_at	DSCC1
203367_at	DUSP14
1558739_at	DUSP16
201537_s_at	DUSP3
201538_s_at	DUSP3
228033_at	E2F7
212650_at	EHBP1
218935_at	EHD3
229074_at	EHD4
228967_at	EIF1
225164_s_at	EIF2AK4
244660_at	ELAVL1
228260_at	ELAVL2
234464_s_at	EME1
234465_at	EME1
242443_at	EML5
210839_s_at	ENPP2
201719_s_at	EPB41L2
201718_s_at	EPB41L2
203499_at	EPHA2
226213_at	ERBB3
202454_s_at	ERBB3
233498_at	ERBB4
214053_at	ERBB4
219650_at	ERCC6L
203643_at	ERF
231852_at	ERI1
213365_at	ERI2
241252_at	ESCO2
202862_at	FAH
213861_s_at	FAM119B
225362_at	FAM122B
230496_at	FAM123A
230067_at	FAM124A
1553715_s_at	FAM195A
225861_at	FAM195A
235193_at	FAM214A
227410_at	FAM43A
229518_at	FAM46B
225834_at	FAM72A /// FAM72B /// FAM72C /// FAM72D
65585_at	FAM86B1
242560_at	FANCD2
213008_at	FANCI
213007_at	FANCI
242711_x_at	FANCM
234733_s_at	FANCM
204780_s_at	FAS
204781_s_at	FAS
216252_x_at	FAS
215719_x_at	FAS
1553798_a_at	FBXL13
225736_at	FBXO22
225734_at	FBXO22
225737_s_at	FBXO22
207813_s_at	FDXR
200894_s_at	FKBP4
205511_at	FLJ10038
1559964_at	FLJ38717
1555973_at	FLJ39051
242310_at	FNBP1L
1558515_at	FTX
223120_at	FUCA2
205565_s_at	FXN
234974_at	GALM
235256_s_at	GALM
1552474_a_at	GAMT
203282_at	GBE1
221577_x_at	GDF15 /// LOC100292463
215380_s_at	GGCT
203560_at	GGH
206102_at	GINS1
226136_at	GLIPR1
203159_at	GLS
218350_s_at	GMNN
224634_at	GPATCH4
224632_at	GPATCH4
236024_at	GPM6A
200736_s_at	GPX1
222830_at	GRHL1
211520_s_at	GRIA1
223759_s_at	GSG2
235387_at	GSTCD
239390_at	GTDC1
1555439_at	GTF3C3
204318_s_at	GTSE1
215599_at	GUSBP3
230664_at	H2BFXP
223541_at	HAS3
233655_s_at	HAUS6
207891_s_at	HAUS7 /// TREX2
228741_s_at	HCN3
203259_s_at	HDDC2
203260_at	HDDC2
223556_at	HELLS
201944_at	HEXB
214463_x_at	HIST1H4J
208580_x_at	HIST1H4J /// HIST1H4K
214918_at	HNRNPM
235603_at	HNRNPU
205543_at	HSPA4L
201841_s_at	HSPB1
243027_at	IGSF5
235202_x_at	IKBIP
236249_at	IKBIP
227295_at	IKBIP
231152_at	INO80D
226450_at	INSR
234304_s_at	IPO11
227314_at	ITGA2
221778_at	JHDM1D
225806_at	JUB
205235_s_at	KIF20B
202183_s_at	KIF22
201212_at	LGMN
202726_at	LIG1
235039_x_at	LIN9
1560290_at	LOC100129895
242193_at	LOC100130155
238661_at	LOC100130155
238936_at	LOC100131199
228381_at	LOC100287628
215109_at	LOC100288007
215123_at	LOC100288332 /// LOC100288583 /// NPIPL3
1557038_s_at	LOC100289373
238953_at	LOC100506325
243134_at	LOC100507217
1556194_a_at	LOC100507455
240616_at	LOC100507636
232192_at	LOC153811
1562527_at	LOC283027
228160_at	LOC339290
239466_at	LOC344595
238790_at	LOC374443
231470_at	LOC400680
243780_at	LOC643792
241838_at	LOC644112
1560258_a_at	LOC646906
215215_s_at	LOC81691
208107_s_at	LOC81691
206723_s_at	LPAR2
208433_s_at	LRP8
241599_at	LSM11
202736_s_at	LSM4
229193_at	LUC7L3
242389_at	LUC7L3
241792_x_at	LUC7L3
201744_s_at	LUM
208116_s_at	MAN1A1
1558732_at	MAP4K4
211081_s_at	MAP4K5
229664_at	MAPK8
202787_s_at	MAPKAPK3
228468_at	MASTL
213288_at	MBOAT2
243552_at	MBTD1
209086_x_at	MCAM
211340_s_at	MCAM
210869_s_at	MCAM
209087_x_at	MCAM
220651_s_at	MCM10
224320_s_at	MCM8
220122_at	MCTP1
235740_at	MCTP1
229711_s_at	MDM2
217542_at	MDM2
204027_s_at	METTL1
231736_x_at	MGST1
1565162_s_at	MGST1
218376_s_at	MICAL1
213188_s_at	MINA
213189_at	MINA
226630_at	MIS18BP1
232940_s_at	MLL3
230622_at	MLLT4
224685_at	MLLT4
219703_at	MNS1
205429_s_at	MPP6
205395_s_at	MRE11A
203152_at	MRPL40
224869_s_at	MRPS25
231094_s_at	MTHFD1L
240271_at	MTMR3
242996_at	MTRF1
213906_at	MYBL1
1557720_s_at	MYO16
218966_at	MYO5C
201798_s_at	MYOF
1565743_at	N4BP2L2
202944_at	NAGA
218189_s_at	NANS
242639_at	NARG2
231532_at	NCAM1
212843_at	NCAM1
227394_at	NCAM1
212949_at	NCAPH
225847_at	NCEH1
221805_at	NEFL
219502_at	NEIL3
1552309_a_at	NEXN
226103_at	NEXN
230791_at	NFIB
218133_s_at	NIF3L1
203045_at	NINJ1
242352_at	NIPBL
205204_at	NMB
201577_at	NME1
201268_at	NME1-NME2 /// NME2
214321_at	NOV
238844_s_at	NPHP1
222344_at	NREP
218768_at	NUP107
225470_at	NUP35
218622_at	NUP37
233085_s_at	OBFC2A
219105_x_at	ORC6L
204024_at	OSGIN2
226621_at	OSMR
233273_at	PBX1
203557_s_at	PCBD1
219295_s_at	PCOLCE2
210170_at	PDLIM3
218691_s_at	PDLIM4
214121_x_at	PDLIM7
233442_at	PDZRN3
1566551_at	PDZRN3
200634_at	PFN1
1557363_a_at	PHIP
218634_at	PHLDA3
1557948_at	PHLDB3
235980_at	PIK3CA
229713_at	PIP4K2A
244826_at	PITPNB
226299_at	PKN3
227148_at	PLEKHH2
204958_at	PLK3
213030_s_at	PLXNA2
201695_s_at	PNP
222564_at	POGK
231115_at	POLH
201489_at	PPIF
201490_s_at	PPIF
235113_at	PPIL5
212527_at	PPPDE2
218009_s_at	PRC1
205277_at	PRDM2
200844_s_at	PRDX6
236513_at	PRELID2
213320_at	PRMT3
242875_at	PSEN1
203405_at	PSMG1
201896_s_at	PSRC1
224937_at	PTGFRN
213362_at	PTPRD
219412_at	RAB38
223417_at	RAD18
224200_s_at	RAD18
206066_s_at	RAD51C
209849_s_at	RAD51C
1555340_x_at	RAP1A
1555339_at	RAP1A
238763_at	RBM20
218035_s_at	RBM47
235511_at	RBM4B
208370_s_at	RCAN1
204365_s_at	REEP1
242450_at	RGMB
214449_s_at	RHOQ
212122_at	RHOQ
226456_at	RMI2
203022_at	RNASEH2A
243229_at	RNASET2
237062_at	RNF10
204040_at	RNF144A
223824_at	RNLS
224617_at	ROD1
209507_at	RPA3
207107_at	RPE65
225541_at	RPL22L1
210115_at	RPL39L
213427_at	RPP40
223342_at	RRM2B
1555501_s_at	RSRC1
235354_s_at	RSRC1
1555679_a_at	RTN4IP1
200660_at	S100A11
225509_at	SAP30L
231895_at	SASS6
223843_at	SCARA3
1569190_at	SCLT1
229057_at	SCN2A
228274_at	SDSL
213666_at	SEPT6
1555526_a_at	SEPT6
205352_at	SERPINI1
218346_s_at	SESN1
223195_s_at	SESN2
227041_at	SESTD1
235611_at	SFRS12
230165_at	SGOL2
1554355_a_at	SIAE
217640_x_at	SKA1
227165_at	SKA3
1557411_s_at	SLC25A43
204430_s_at	SLC2A5
203971_at	SLC31A1
209713_s_at	SLC35D1
215169_at	SLC35E2
223748_at	SLC4A11
1555141_a_at	SLC9B1
213601_at	SLIT1
1565703_at	SMAD4
1561973_at	SMARCC2
213253_at	SMC2
204240_s_at	SMC2
212921_at	SMYD2
242146_at	SNRPA1
1560741_at	SNRPN
213456_at	SOSTDC1
204913_s_at	SOX11
204915_s_at	SOX11
204914_s_at	SOX11
1557804_at	SP3
238035_at	SP3
229331_at	SPATA18
209891_at	SPC25
46256_at	SPSB3
216202_s_at	SPTLC2
204955_at	SRPX
230836_at	ST8SIA4
204595_s_at	STC1
218424_s_at	STEAP3
229513_at	STRBP
224724_at	SULF2
233555_s_at	SULF2
212144_at	SUN2
218619_s_at	SUV39H1
222566_at	SUV420H1
235020_at	TAF4B
220325_at	TAF7L
205547_s_at	TAGLN
204743_at	TAGLN3
231972_at	TBC1D7
215164_at	TCF4
212382_at	TCF4
228837_at	TCF4
219596_at	THAP10
201449_at	TIA1
213135_at	TIAM1
215455_at	TIMELESS
201666_at	TIMP1
40837_at	TLE2
212770_at	TLE3
206271_at	TLR3
232068_s_at	TLR4
212619_at	TMEM194A
234672_s_at	TMEM48
218073_s_at	TMEM48
231775_at	TNFRSF10A
204932_at	TNFRSF11B
210609_s_at	TP53I3
204083_s_at	TPM2
204079_at	TPST2
230192_at	TRIM13
1569142_at	TRIM13
229943_at	TRIM13
243945_at	TRIM2
209129_at	TRIP6
227862_at	TRNP1
205028_at	TRO
243483_at	TRPM8
240557_at	TSC22D2
237057_at	TSGA10
231592_at	TSIX
208664_s_at	TTC3
204407_at	TTF2
227141_at	TYW3
238462_at	UBASH3B
217100_s_at	UBXN7
220083_x_at	UCHL5
1555561_a_at	UGGT2
244133_at	USP49
203940_s_at	VASH1
219740_at	VASH2
235138_at	VPS35
203856_at	VRK1
210102_at	VWA5A
242957_at	VWCE
218512_at	WDR12
214061_at	WDR67
1556429_a_at	WDR67
227174_at	WDR72
200670_at	XBP1
205072_s_at	XRCC4
205071_x_at	XRCC4
210813_s_at	XRCC4
226437_at	YIF1B
217785_s_at	YKT6
228788_at	YPEL1
243417_at	ZADH2
236215_at	ZC2HC1A
235593_at	ZEB2
1554638_at	ZFYVE16
205739_x_at	ZNF107
1557384_at	ZNF131
222227_at	ZNF236
206261_at	ZNF239
1559449_a_at	ZNF254
243661_at	ZNF273
227613_at	ZNF331
235513_at	ZNF398
227195_at	ZNF503
230205_at	ZNF561
239243_at	ZNF638
1557270_at	ZNF69
227080_at	ZNF697
206557_at	ZNF702P
235079_at	ZNF704
235905_at	ZNF704
223366_at	ZNF704
1569191_at	ZNF826
238952_x_at	ZNF829
1554445_at	ZNF85
1564039_at	ZSCAN23
222606_at	ZWILCH
218349_s_at	ZWILCH
